# Supplementary material for: Culturable and Non-Culturable Blood Microbiota of Healthy Individuals
Source: Microorganisms. 2021 Jul 8;9(7):1464. doi: 10.3390/microorganisms9071464 (PMC8304615; doi:10.3390/microorganisms9071464)
Supplement: Supplementary file 1 [file microorganisms-09-01464-s001.zip]

Archive with 1 entries (1 files):
- microorganisms-1239364-supplementary.xlsx
