# Supplementary material for: Culturable and Non-Culturable Blood Microbiota of Healthy Individuals
Source: Microorganisms. 2021 Jul 8;9(7):1464. doi: 10.3390/microorganisms9071464 (PMC8304615; doi:10.3390/microorganisms9071464)
Supplement: Supplementary file 1 [file microorganisms-09-01464-s001.zip › microorganisms-1239364-supplementary.xlsx]

## Sheet: Bacteria_order
Order	Non-cultured	Cultured	Difference
Bacillales	1041	8081	7040
Lactobacillales	80	5094	5014
Corynebacteriales	514	5474	4960
Micrococcales	231	4705	4474
Burkholderiales	69	3044	2975
Clostridiales	50	2822	2772
Pseudomonadales	110	2737	2627
Campylobacterales	0	2534	2534
Fusobacteriales	30	2287	2257
Selenomonadales	6	1758	1752
Flavobacteriales	0	1713	1713
Bacteroidales	13	1648	1635
Neisseriales	6	1621	1615
Sphingobacteriales	38	1035	997
Rickettsiales	9	836	827
Xanthomonadales	84	880	796
Actinomycetales	29	636	607
Alteromonadales	0	532	532
Blastocatellales	0	482	482
Obscuribacterales	3	474	471
Propionibacteriales	46	469	423
Cardiobacteriales	0	417	417
Enterobacteriales	24	396	372
Rhodobacterales	65	421	356
Caulobacterales	196	521	325
Cytophagales	32	332	300
Spirochaetales	0	262	262
Pasteurellales	5	246	241
Synergistales	0	198	198
Chromatiales	0	196	196
Chlamydiales	0	129	129
Frankiales	0	118	118
JG30-KF-CM45	5	99	94
Phycisphaerales	126	127	1
Myxococcales	96	80	-16
Fimbriimonadales	422	239	-183
Planctomycetales	604	170	-434
Rhodospirillales	2460	645	-1815
Rhizobiales	21428	12748	-8680
Sphingomonadales	19335	4616	-14719
40	24	40
Unique taxa	0	16
	24	24
	NC	C

## Sheet: Bacteria_family
Family	Non-cultured	Cultured	Difference
Staphylococcaceae	625	7055	6430
Corynebacteriaceae	514	5362	4848
Micrococcaceae	231	4705	4474
Campylobacteraceae	0	2534	2534
Moraxellaceae	83	2355	2272
Streptococcaceae	64	2169	2105
Lachnospiraceae	8	1840	1832
Fusobacteriaceae	29	1835	1806
Veillonellaceae	6	1758	1752
Lactobacillaceae	0	1729	1729
Flavobacteriaceae	0	1713	1713
Neisseriaceae	6	1621	1615
Oxalobacteraceae	32	1515	1483
uncultured bacterium	113	1547	1434
Comamonadaceae	28	1347	1319
Prevotellaceae	12	1199	1187
Clostridiales Family XI	67	777	710
Leuconostocaceae	0	650	650
Chitinophagaceae	28	658	630
Actinomycetaceae	29	636	607
Carya cathayensis	62	643	581
Pseudoalteromonadaceae	0	532	532
Blastocatellaceae (Subgroup 4)	0	482	482
Peptostreptococcaceae	0	477	477
Carnobacteriaceae	0	451	451
Leptotrichiaceae	1	452	451
Porphyromonadaceae	1	449	448
Nocardioidaceae	46	469	423
Cardiobacteriaceae	0	417	417
Xanthomonadaceae	30	434	404
Xanthomonadales Incertae Sedis	54	446	392
Enterobacteriaceae	24	396	372
Rhodobacteraceae	65	421	356
Pseudomonadaceae	27	382	355
Caulobacteraceae	196	521	325
Cytophagaceae	32	332	300
Spirochaetaceae	0	262	262
Bacillales Family XII	198	442	244
Pasteurellaceae	5	246	241
[Caedibacter] caryophilus group	0	235	235
Synergistaceae	0	198	198
env.OPS 17	0	197	197
Chromatiaceae	0	196	196
Methylocystaceae	0	191	191
Methylobacteriaceae	16	197	181
Burkholderiaceae	9	182	173
Gerbera hybrid cultivar	29	182	153
Simkaniaceae	0	129	129
Bacillaceae	193	312	119
Geodermatophilaceae	0	118	118
Mycobacteriaceae	0	112	112
Lentimicrobiaceae	0	104	104
Aerococcaceae	16	95	79
Uncultured Sphingobacteriales	10	76	66
Phycisphaeraceae	126	127	1
Polyangiaceae	96	80	-16
JG37-AG-20	159	11	-148
Fimbriimonadaceae	422	239	-183
Xanthobacteraceae	246	35	-211
Acetobacteraceae	417	188	-229
Rhodospirillales Incertae Sedis	260	15	-245
Hyphomicrobiaceae	364	103	-261
Planctomycetaceae	604	170	-434
Rhodospirillaceae	1624	431	-1193
Bradyrhizobiaceae	20802	12222	-8580
Sphingomonadaceae	19335	4616	-14719
66	40	66
Unique taxa	0	26
	40	40
	NC	C

## Sheet: Bacteria_genus
Genus	Non-cultured	Cultured	Difference
Staphylococcus	625	7055	6430
Micrococcus	135	3656	3521
Corynebacterium 1	514	3327	2813
Acinetobacter	83	2355	2272
Streptococcus	63	2165	2102
Corynebacterium	0	2035	2035
Fusobacterium	29	1835	1806
Lactobacillus	0	1729	1729
Veillonella	6	1650	1644
Campylobacter	0	1576	1576
Lachnoanaerobaculum	0	1514	1514
Capnocytophaga	0	1507	1507
Kingella	0	1034	1034
Uncultured Rhodospirillaceae	1188	2191	1003
Arcobacter	0	958	958
Pelomonas	26	774	748
Massilia	8	725	717
Prevotella	12	672	660
Weissella	0	650	650
Actinomyces	29	636	607
Rothia	54	651	597
Carya cathayensis	62	643	581
Aquabacterium	2	573	571
Janthinobacterium	0	567	567
Pseudoalteromonas	0	532	532
Leptotrichia	1	452	451
Nocardioides	46	469	423
Cardiobacterium	0	417	417
Brevundimonas	35	444	409
Acidibacter	54	446	392
Enterobacter	14	374	360
Pseudomonas	27	382	355
Granulicatella	0	351	351
Porphyromonas	1	348	347
[Eubacterium] yurii group	0	323	323
uncultured Rhodospirillaceae	1010	1328	318
Paracoccus	65	333	268
Treponema	0	262	262
Bacillus	60	312	252
Prevotella	0	250	250
Peptoniphilus	42	289	247
Gemella	25	272	247
Exiguobacterium	198	442	244
Aggregatibacter	5	246	241
Vulcaniibacterium	30	265	235
Parvimonas	0	216	216
Blastocatella	0	212	212
Empedobacter	0	206	206
Noviherbaspirillum	24	223	199
Fretibacterium	0	198	198
Rheinheimera	0	196	196
Hansschlegelia	0	191	191
[Eubacterium] oxidoreducens group	8	190	182
Methylobacterium	16	197	181
Arthrobacter	0	179	179
Kocuria	42	219	177
Stenotrophomonas	0	169	169
Sediminibacterium	28	195	167
Alloprevotella	0	161	161
Eikenella	0	156	156
Peptoclostridium	0	154	154
Gerbera hybrid cultivar	29	182	153
Oribacterium	0	136	136
Rufibacter	0	120	120
Blastococcus	0	118	118
Prevotella	0	116	116
Arachidicoccus	0	113	113
Mycobacterium	0	112	112
Lautropia	0	111	111
Selenomonas	0	108	108
Spirosoma	0	102	102
Tannerella	0	101	101
Chitinophaga	0	100	100
Trichococcus	0	100	100
Roseomonas	5	101	96
Sphingopyxis	0	94	94
Stenotrophobacter	0	93	93
Amaricoccus	0	88	88
Tectona grandis	8	92	84
Abiotrophia	16	95	79
Hymenobacter	32	110	78
uncultured Bacteroidetes bacterium	10	76	66
Ralstonia	9	71	62
Escherichia-Shigella	1	14	13
Salmonella	0	8	8
Neisseria	6	10	4
Lactococcus	1	4	3
SM1A02	126	127	1
Geobacillus	15	0	-15
Sorangium	96	80	-16
Acidocella	71	15	-56
Gemmata	129	58	-71
Skermanella	173	95	-78
Labrys	105	26	-79
Caulobacter	161	77	-84
Nitrobacter	154	61	-93
Anoxybacillus	118	0	-118
Variibacter	141	9	-132
uncultured Verrucomicrobia bacterium	422	239	-183
Reyranella	260	15	-245
Pedomicrobium	364	103	-261
Acidisoma	341	72	-269
Novosphingobium	1430	211	-1219
Bradyrhizobium	20648	12161	-8487
Sphingomonas	17905	4311	-13594
105	50	100
Unique taxa	5	55
	45	45
	NC	C

## Sheet: Fungi_order
Order	Non-cultured	Cutured	Difference
Pleosporales	58458	140282	81824
Saccharomycetales	1488	23834	22346
Helotiales	435	17694	17259
Diaporthales	1634	9615	7981
Taphrinales	1688	8965	7277
Malasseziaceae	5714	12976	7262
Hypocreales	2144	8849	6705
Cantharellales	560	5508	4948
Erysiphales	2061	5256	3195
Chaetothyriales	0	3001	3001
Auriculariales	940	3925	2985
Eurotiales	1679	3779	2100
Phaeococcomycetaceae	0	901	901
Botryosphaeriales	0	552	552
Chaetosphaeriales	0	328	328
Septobasidiaceae	0	236	236
Saccharomycetaceae	1	180	179
Cystobasidiomycetes ord Incertae sedis	2892	3024	132
Xylariales	6718	6805	87
Saccharomycetales	0	23	23
Rhynchogastremataceae	129	0	-129
Phaeothecoidiellaceae	236	0	-236
Capnodiales	1579	1268	-311
Microascales	420	0	-420
Agaricostilbales	534	3	-531
Thelephorales	4984	4379	-605
Debaryomycetaceae	639	0	-639
Dacrymycetaceae	829	2	-827
Eurotiales	838	0	-838
Sordariales	1925	681	-1244
Agaricales	3895	2578	-1317
Cystobasidiales	1437	0	-1437
Cystofilobasidiales	1552	0	-1552
Unidentified Pezizomycotina	1638	0	-1638
Dipodascaceae	1737	0	-1737
Trechisporales	2040	0	-2040
Ustilaginales	2051	0	-2051
Physciaceae	2291	0	-2291
Hymenochaetales	4923	2603	-2320
Corticiales	3376	895	-2481
Microstromatales	3395	559	-2836
Pleosporomycetidae incertae sedis	3538	7	-3531
Pucciniales	3975	0	-3975
Holtermanniales	4102	0	-4102
Sporidiobolales	10116	5732	-4384
Russulales	6093	1415	-4678
Boletales	6290	0	-6290
Dothideales	9300	2	-9298
Filobasidiales	21481	8327	-13154
Polyporales	46290	30069	-16221
Tremellales	39936	16205	-23731
51	44	32
Unique taxa	19	7
	25	25
	NC	C

## Sheet: Fungi_family
Family	Non-cultured	Cultured	Difference
Saccharomycetales fam Incertae sedis	2	20422	20420
Sclerotiniaceae	1	15531	15530
Didymellaceae	8	11787	11779
Valsaceae	397	9615	9218
Pleosporaceae	3937	11384	7447
Taphrinaceae	1688	8965	7277
Malassezia	5714	12976	7262
Hyponectriaceae	1074	6805	5731
Cantharellales fam Incertae sedis	2	5252	5250
Pleosporineae	2214	7370	5156
Nectriaceae	2144	7095	4951
Unidentified Agaricostilbomycetes	0	3257	3257
Didymosphaeriaceae	0	3093	3093
Unidentified Tremellales	676	3012	2336
Exidiaceae	0	2285	2285
Symmetrosporaceae	0	2230	2230
Unidentified Saccharomycetidae	5306	7515	2209
Herpotrichiellaceae	0	2147	2147
Aspergillaceae	1679	3779	2100
Erysiphaceae	3163	5256	2093
Psathyrellaceae	0	2038	2038
Debaryomycetaceae	0	1986	1986
Unidentified Hypocreales	0	1489	1489
Pleosporales fam Incertae sedis	0	1213	1213
Unidentified Xylariomycetidae	0	1207	1207
Rhynchogastremataceae	281	1365	1084
Unidentified Dothideomycetes	1	1003	1002
Pichiaceae	0	994	994
Helotiales fam Incertae sedis	0	992	992
Phaeococcomyces	0	901	901
Corticiaceae	0	892	892
Hymenochaetaceae	0	863	863
Helotiaceae	434	1171	737
Auriculariaceae	940	1640	700
Sordariaceae	0	681	681
Trichomeriaceae	0	652	652
Mycosphaerellaceae	535	1099	564
Botryosphaeriaceae	0	552	552
Phaeosphaeriaceae	1101	1496	395
Cordycipitaceae	0	385	385
Chaetosphaeriaceae	0	328	328
Ceratobasidiaceae	0	256	256
Septobasidium	0	236	236
Herpotrichiellaceae	0	202	202
Saccharomyces	1	180	179
Unidentified Pleosporomycetidae	277	454	177
Saccharomycetaceae	27	143	116
Saccharomycetales_fam_Incertae_sedis	0	23	23
Bulleraceae	2380	2396	16
Cladosporiaceae	156	169	13
Hymenochaetales fam Incertae sedis	50	58	8
Papiliotrema	129	0	-129
Mycosphaerellaceae	154	0	-154
Xenasmataceae	219	0	-219
Phaeothecoidiella	236	0	-236
Unidentified Leotiomycetidae	1296	1041	-255
Unidentified Capnodiales	293	0	-293
Meruliaceae	10640	10237	-403
Peniophoraceae	423	0	-423
Teratosphaeriaceae	441	0	-441
Unidentified Diaporthales	458	0	-458
Schizophyllaceae	461	0	-461
Massarineae	2389	1872	-517
Kondoaceae	534	3	-531
Botryobasidiaceae	558	0	-558
Bankeraceae	4984	4379	-605
Hydnodontaceae	628	0	-628
Gnomoniaceae	779	0	-779
Dacrymyces	829	2	-827
Trichocomaceae	838	0	-838
Dothideaceae	1007	2	-1005
Tricholomataceae	1076	0	-1076
Saccharomycodaceae	1459	289	-1170
Aureobasidiaceae	1377	0	-1377
Trechisporales fam Incertae sedis	1412	0	-1412
Cystobasidiaceae	1437	0	-1437
Cystofilobasidiaceae	1552	0	-1552
Gloeocystidiellaceae	1596	0	-1596
Unidentified Pezizomycotina	1638	0	-1638
Melanommataceae	1705	0	-1705
Fomitopsidaceae	2380	653	-1727
Dipodascus	1737	0	-1737
Typhulaceae	2358	540	-1818
Diatrypaceae	1818	0	-1818
Apiosporaceae	1906	0	-1906
Sporocadaceae	1920	0	-1920
Unidentified Sordariales	1925	0	-1925
Ustilaginaceae	2051	0	-2051
Buckleyzymaceae	2892	794	-2098
Piskurozymaceae	2128	0	-2128
Physcia	2291	0	-2291
Hyphodermataceae	11425	8957	-2468
Stereaceae	4074	1415	-2659
Microstromataceae	3395	559	-2836
Vuilleminiaceae	3376	3	-3373
Schizoporaceae	4873	1468	-3405
Gloniaceae	3538	7	-3531
Pucciniaceae	3975	0	-3975
Coriolaceae	4787	812	-3975
Sporidiobolaceae	10116	5732	-4384
Boletaceae	6290	0	-6290
Dothioraceae	6916	0	-6916
Polyporaceae	18603	9410	-9193
Filobasidiaceae	19353	8327	-11026
Bulleribasidiaceae	36599	9432	-27167
105	75	68
Unique taxa	37	30
	38	38
	NC	C

## Sheet: Fungi_genus
Order	Non-cultured	Cultured	Difference
Candida	2	20445	20443
Ciboria	1	15531	15530
Taphrina	1688	8965	7277
Leptosphaeriaceae	0	7197	7197
Alternaria	1089	7079	5990
Cytospora	397	6261	5864
Monographella	1074	6805	5731
Hyphodermella	0	5682	5682
Sistotrema	2	5252	5250
Neoascochyta	4	4943	4939
Cryptosphaeria	0	3354	3354
Erysiphe	959	4176	3217
Paraphaeosphaeria	0	3093	3093
Naganishia	0	2882	2882
Fomes	897	3488	2591
Scopuloides	0	2434	2434
Unidentified Tremellales	676	3012	2336
Exidia	0	2285	2285
Fusicolla	0	2256	2256
Coprinellus	0	2038	2038
Didymella	0	1901	1901
Stemphylium	1365	3080	1715
Latorua	0	1213	1213
Gibberella	156	1248	1092
Papiliotrema	281	1365	1084
Mycosphaerella	0	1062	1062
Fusarium	1987	3041	1054
Meyerozyma	0	1024	1024
Saturnispora	0	994	994
Mycoarthris	0	992	992
Debaryomyces	0	962	962
Limonomyces	0	892	892
Inonotus	0	863	863
Blumeria	0	757	757
Glarea	434	1171	737
Phanerochaete	0	734	734
Auricularia	940	1640	700
Neurospora	0	681	681
Knufia	0	652	652
Coniosporium	0	534	534
Bjerkandera	0	482	482
Dinemasporium	0	328	328
Phyllactinia	0	323	323
Rhodonia	0	305	305
Exophiala	0	301	301
Beauveria	0	265	265
Aspergillus	3529	3784	255
Unidentified Septobasidium	0	236	236
Exophiala	0	202	202
Unidentified Saccharomyces	1	180	179
Cladosporium	0	169	169
Fusarium spp.	0	151	151
Unidentified Cordycipitaceae	0	120	120
Saccharomyces	27	143	116
Pyrenophora	1149	1225	76
Bullera	2380	2396	16
Peniophorella	50	58	8
Phaeothecoidiella	72	36	-36
Fomitopsis	758	648	-110
Unidentified Phaeothecoidiella	118	0	-118
Unidentified Phaeothecoidiella	118	0	-118
Unidentified Papiliotrema	129	0	-129
Ramularia	148	0	-148
Unidentified Mycosphaerellaceae	154	0	-154
Cladosporium	156	0	-156
Unidentified Hyphodermataceae	215	0	-215
Xenasma	219	0	-219
Unidentified Leotiomycetidae	1296	1041	-255
Unidentified Capnodiales	293	0	-293
Zymoseptoria	315	1	-314
Pleosporaceae	500	173	-327
Drechslera	334	0	-334
Unidentified Microascales	420	0	-420
Unidentified Peniophoraceae	423	0	-423
Eupenidiella	441	0	-441
Xylodon	826	373	-453
Unidentified Diaporthales	458	0	-458
Schizophyllum	461	0	-461
Periconiaceae	2389	1872	-517
Kondoa	534	3	-531
Botryobasidium	558	0	-558
Septoriella	599	0	-599
Sarcodon	4984	4379	-605
Unidentified Hydnodontaceae	628	0	-628
Unidentified Sporocadaceae	704	0	-704
Plagiostoma	779	0	-779
Unidentified Dacrymyces	829	2	-827
Penicillium	838	0	-838
Endoconidioma	1007	2	-1005
Hyphodontia	2111	1095	-1016
Mycena	1076	0	-1076
Sawadaea	1102	0	-1102
Strickeria	1216	0	-1216
Aureobasidium	1377	0	-1377
Sistotremastrum	1412	0	-1412
Cystobasidium	1437	0	-1437
Cystofilobasidium	1552	0	-1552
Laxitextum	1596	0	-1596
Antrodia	1622	5	-1617
Unidentified Pezizomycotina	1638	0	-1638
Unidentified Aspergillaceae	1678	0	-1678
Herpotrichia	1705	0	-1705
Phaeosphaeriaceae	1714	0	-1714
Unidentified Dipodacus	1737	0	-1737
Typhula	2358	540	-1818
Diatrype	1818	0	-1818
Arthrinium	1906	0	-1906
Unidentified Sordariales	1925	0	-1925
Ustilago	2051	0	-2051
Buckleyzyma	2892	794	-2098
Solicoccozyma	2128	0	-2128
Dichomitus	2141	0	-2141
Aurantiporus	2177	0	-2177
Hyphoderma	11210	8957	-2253
Unidentified Physcia	2291	0	-2291
Unidentified Bulleribasidiaceae	4158	1793	-2365
Stereum	4074	1415	-2659
Microstroma	3395	559	-2836
Vuilleminia	3376	3	-3373
Cenococcum	3538	7	-3531
Unidentified Pucciniaceae	3975	0	-3975
Trametes	4787	812	-3975
Holtermanniella	4102	0	-4102
Sporobolomyces	10116	5732	-4384
Boletus	6290	0	-6290
Perusta	6916	0	-6916
Phlebia	7907	0	-7907
Unidentified Agaricomycetes	13965	4561	-9404
Coriolopsis	15565	5617	-9948
Unidentified Basidiomycota	15983	4749	-11234
Vishniacozyma	19654	7613	-12041
Dioszegia	12787	26	-12761
Filobasidium	19353	5445	-13908
133	94	79
Unique taxa	54	39
	40	40
	NC	C
